# Supplementary material for: A Subset Screen of the Compounds Australia Scaffold Library Identifies 7-Acylaminodibenzoxazepinones as Potent and Selective Hits for Anti-Giardia Drug Discovery
Source: Biomedicines. 2022 Dec 8;10(12):3182. doi: 10.3390/biomedicines10123182 (PMC9775191; doi:10.3390/biomedicines10123182)
Supplement: Supplementary file 1 [file biomedicines-10-03182-s001.zip]

Archive with 1 entries (1 files):
- biomedicines-2073275-supplementary.pdf
